# Supplementary material for: Can Bodybuilding Peak Week Manipulations Favorably Affect Muscle Size, Subcutaneous Thickness, and Related Body Composition Variables? A Case Study
Source: Sports (Basel). 2022 Jul 5;10(7):106. doi: 10.3390/sports10070106 (PMC9321665; doi:10.3390/sports10070106)
Supplement: Supplementary file 1 [file sports-10-00106-s001.zip]

Archive with 2 entries (2 files):
- SM2.pdf
- sports-1784766-supplementary.xlsx
