# Supplementary material for: Can Bodybuilding Peak Week Manipulations Favorably Affect Muscle Size, Subcutaneous Thickness, and Related Body Composition Variables? A Case Study
Source: Sports (Basel). 2022 Jul 5;10(7):106. doi: 10.3390/sports10070106 (PMC9321665; doi:10.3390/sports10070106)
Supplement: Supplementary file 1 [file sports-10-00106-s001.zip › sports-1784766-supplementary.xlsx]

## Sheet: Nutrition & Water
Nutrition (THE DAY BEFORE ASSESSMENTS)
D.O.W	Days Out	Fat (g)	Carb (g)	Pro (g)	KCAL	Water (ml)	Na via added Salt	Na from Food	SUM Na+	K from Food
Thursday	Nine	39	297	249	2535	5678	2300	1644	3944	1775
Saturday	Seven	53	254	207	2321	5678	2300	1011	3311	1567
Sunday	Six	132	88	217	2408	5678	2300	2647	4947	2103
Monday	Five	86	73	285	2206	5678	2300	5227	7527	2153
Tuesday	Four	125	88	253	2489	5678	2300	2926	5226	3375
Wednesday	Three	46	582	195	3522	7570	3059	1384	4443	6522
Thursday	Two	55	573	219	3663	9463	3059	2242	5301	5971
Friday	One	81	399	228	3237	5035	2300	1927	4227	5862

## Sheet:  Body Composition
DOW		DEXA						JP-7 via US
		Body Mass (kg)	Body Fat %	FM (kg)	FFM (kg)	BMC (kg)	Soft LBM (kg)	Body Fat %
Friday	8 Days Out	72.45	5.5	3.99	68.47	2.5908	65.88	n/a
Sunday	6 Days Out	73.45	6	4.41	69.05	2.6059	66.44	3.6
Wednesday	3 Days Out	72.64	6.2	4.5	68.13	2.5728	65.56	4.1
Thursday	2 Days Out	73.18	5.6	4.1	69.08	2.6101	66.47	4.2
Friday	1 Day Out	73.45	5.4	3.97	69.49	2.6076	66.88	3.8
Saturday	Competition Day	73.55	6.3	4.63	68.91	2.5913	66.32	3.6

## Sheet: BIS
BIS (Raw Values)
TBW (L)	ECF (L)	ICF (L)	ICF/ECF	Resistance	Reactance
54.48	20.74	33.07	1.59	391.62	59.3
54	20.81	33.2	1.6	394.33	56.23
53.01	19.92	33.09	1.66	414.3	65.5
54.17	21.15	33.01	1.56	385.88	53.9
54.14	21.23	32.91	1.55	385.39	54
56.24	21.58	34.66	1.61	372.74	55.39

## Sheet: Subjective Fullness & Arm Circu
	Subjective Muscle Fullness (1-10)	R Arm Cicumference (cm)
3 Days Out	1	40.5
2 Days Out	4.5	40.5
1 Day Out	7	40.5
Competition Day	8	40.5

## Sheet: MT
Muscle Thickness (mm) via Ultrasound
	Distal Quad	Proximal Quad	Chest	Elbow Flexors	SUM
8 Days Out	5.42	6.55	2.58	3.93	18.48
6 Days Out	5.39	6.52	2.56	4.1	18.56
3 Days Out	5.39	6.54	2.53	3.96	18.43
2 Days Out	5.7	6.78	2.53	4	19.01
1 Day Out	5.52	6.66	2.6	3.94	18.72
Competition Day	5.6	6.63	2.81	3.95	18.99

## Sheet: ST
Subcutaneous Thickness (via B-mode Ultrasound)
	Chest (mm)	SubScap (mm)	Tricep (mm)	MidAx (mm)	Hip (SA) (mm)	Ab (mm)	Thigh (mm)	Total Sum
6 Days Out	3.7	5.4	3	4.3	3.8	5	4.6	29.8
3 Days Out	3.5	5.8	4.9	5.2	3.1	4.2	5.8	32.5
2 Days Out	3.5	6	3.5	5	3.8	6	5.1	32.9
1 Day Out	3.4	5.8	3.1	4.1	3.8	5.6	4.8	30.6
Competition Day	3.3	5.9	2.8	4	4.2	4.9	4.5	29.6

## Sheet: USG
Urine Specific Gravity
	Refractometer
8 Days Out	Upon Waking	1.012
	Pre Assessment	1.018
6 Days Out	Upon Waking	1.01
	Pre Assessment	1.012
3 Days Out	Upon Waking	1.012
	Pre Assessment	1.011
2 Days Out	Upon Waking	n/a
	Pre Assessment	1.012
1 Day Out	Upon Waking	1.01
	Pre Assessment	1.01
Competition Day	Upon Waking	1.018
	Pre Assessment	1.012

## Sheet: OURA RING
	Total Sleep	Time In Bed	Resting HR (BPM)	HRV (ms)	Respiratory Rate (per min)
6 Days Out	6h 55m	7h 55m	46	83	15
5 Days Out	6h 6m	6h 45m	46	84	14.9
4 Days Out	5h 50m	6h 34m	49	60	14.2
3 Days Out	6h 5m	7h 4m	48	84	14.9
2 Days Out	-	6h 41m	-	-	-
1 Day Out	3h 21m	3h 42m	51	54	15.6
